# Supplementary material for: Fast Detection of Cadmium in Chocolate by Solid Sampling Electrothermal Vaporization Atomic Absorption Spectrometry and Its Application on Dietary Exposure Risk Assessment
Source: Molecules. 2022 Sep 21;27(19):6197. doi: 10.3390/molecules27196197 (PMC9572000; doi:10.3390/molecules27196197)
Supplement: Supplementary file 1 [file molecules-27-06197-s001.zip]

Archive with 1 entries (1 files):
- molecules-1889724-supplementary.pdf
